# Supplementary material for: Geometric Wheat Modeling and Quantitative Plant Architecture Analysis Using Three-Dimensional Phytomers
Source: Plants (Basel). 2023 Jan 18;12(3):445. doi: 10.3390/plants12030445 (PMC9919470; doi:10.3390/plants12030445)
Supplement: Supplementary file 1 [file plants-12-00445-s001.zip]

Archive with 2 entries (2 files):
- Supplementary_Table_S1.pdf
- Supplementary_Table_S2.xlsx
