# Supplementary material for: Geometric Wheat Modeling and Quantitative Plant Architecture Analysis Using Three-Dimensional Phytomers
Source: Plants (Basel). 2023 Jan 18;12(3):445. doi: 10.3390/plants12030445 (PMC9919470; doi:10.3390/plants12030445)
Supplement: Supplementary file 1 [file plants-12-00445-s001.zip › Supplementary_Table_S2.xlsx]

## Sheet: Sheet1
Variety duplication	convergence index	Average	Standard deviation	Error percentage	leaf structure index	Average	Standard deviation	Error percentage	phytomer structure index	Average	Standard deviation	Error percentage	stem structure index	Average	Standard deviation	Error percentage
D1	1.34638				8.80571				3.44645				10.5297
D1	2.05844				7.03416				3.86418				8.80339
D1	2.44026	1.94836	0.555189	0.284952	7.95899	7.93295	0.88606	0.111694	2.43247	3.2477	0.736261	0.226702	8.07965	9.13758	1.25874	0.137755
D2	4.99326				17.0289				2.66938				5.93095
D2	1.74444				13.3229				3.17137				9.61657
D2	1.87237	2.87002	1.83989	0.641072	16.1102	15.4873	1.92989	0.124611	5.76805	3.8696	1.66315	0.429799	8.73575	8.09442	1.92469	0.237779
D3	2.74813				5.94007				2.7792				10.5201
D3	3.86649				4.34137				2.36816				7.76695
D3	5.75553	4.12339	1.52007	0.368645	1.97256	4.08467	1.99617	0.488699	1.92897	2.35878	0.425193	0.18026	7.54568	8.6109	1.6571	0.192442
D4	5.16573				5.13444				2.93734				6.61149
D4	2.14247				7.60113				4.04766				7.79049
D4	5.55703	4.28841	1.86871	0.435758	11.2158	7.98378	3.05867	0.383111	2.85919	3.28139	0.664752	0.202582	7.87956	7.42718	0.707811	0.0953001
D5	6.58114				20.4317				2.19485				4.7617
D5	3.07462				15.2314				2.0026				7.64398
D5	3.36575	4.3405	1.9459	0.448313	16.392	17.3517	2.72976	0.157319	2.02075	2.07273	0.106144	0.0512099	6.62789	6.34452	1.46189	0.230417
D6	8.64441				18.4993				2.40848				4.27438
D6	2.35465				14.0165				2.67527				9.58775
D6	2.82698	4.60868	3.50301	0.76009	18.6036	17.0398	2.61878	0.153686	2.85005	2.6446	0.222374	0.0840859	7.44458	7.10223	2.67317	0.376385
D7	9.40122				13.018				2.65826				3.83965
D7	2.86613				14.3004				2.52557				6.32154
D7	3.64632	5.30456	3.5692	0.672855	14.725	14.0145	0.88874	0.0634159	2.35048	2.51144	0.154377	0.0614695	5.55915	5.24011	1.27133	0.242615
D8	10.1127				6.34668				1.80984				4.6249
D8	3.63008				2.83305				2.0676				6.39526
D8	3.42768	5.72348	3.80251	0.66437	7.94385	5.70786	2.6146	0.45807	1.98295	1.95346	0.131384	0.067257	6.68309	5.90108	1.11453	0.188869
D9	6.06853				18.2177				2.90084				3.76382
D9	6.98416				13.7834				2.56368				5.84783
D9	6.04221	6.36497	0.536397	0.0842733	13.2204	15.0738	2.73719	0.181586	2.55482	2.67311	0.197263	0.0737952	4.56485	4.7255	1.05125	0.222463
D10	14.4341				2.44345				2.09586				2.20718
D10	1.81996				14.1405				2.64666				5.85579
D10	12.427	9.56036	6.77808	0.708978	15.0321	10.5387	7.02483	0.666576	3.62485	2.78912	0.774384	0.277644	4.54309	4.20202	1.84806	0.439803
